# Supplementary material for: Evaluation of the Antioxidant Properties and Bioactivity of Koroneiki and Athinolia Olive Varieties Using In Vitro Cell-Free and Cell-Based Assays
Source: Int J Mol Sci. 2025 Jan 16;26(2):743. doi: 10.3390/ijms26020743 (PMC11765908; doi:10.3390/ijms26020743)
Supplement: Supplementary file 1 [file ijms-26-00743-s001.zip]

Archive with 28 entries (28 files):
- Table S1.pdf
- Table S10.pdf
- Table S11.pdf
- Table S12.pdf
- Table S13.pdf
- Table S14.pdf
- Table S15.pdf
- Table S16.pdf
- Table S17.pdf
- Table S18.pdf
- Table S19.pdf
- Table S2.pdf
- Table S20.pdf
- Table S21.pdf
- Table S22.pdf
- Table S23.pdf
- Table S24.pdf
- Table S25.pdf
- Table S26.pdf
- Table S27.pdf
- Table S28.pdf
- Table S3.pdf
- Table S4.pdf
- Table S5.pdf
- Table S6.pdf
- Table S7.pdf
- Table S8.pdf
- Table S9.pdf
